# Supplementary material for: Accuracy of Therapeutic Drug Monitoring of Teicoplanin at the Onset of Febrile Neutropenia
Source: Medicina (Kaunas). 2023 Apr 13;59(4):758. doi: 10.3390/medicina59040758 (PMC10145105; doi:10.3390/medicina59040758)
Supplement: Supplementary file 1 [file medicina-59-00758-s001.zip]

Archive with 1 entries (1 files):
- medicina-2341110-supplementary.pdf
